# Supplementary material for: Current Insights into the Metabolome during Hypothermic Kidney Perfusion—A Scoping Review
Source: J Clin Med. 2023 May 23;12(11):3613. doi: 10.3390/jcm12113613 (PMC10253488; doi:10.3390/jcm12113613)
Supplement: Supplementary file 1 [file jcm-12-03613-s001.zip]

Archive with 1 entries (1 files):
- jcm-2380396-supplementary.pdf
